# Supplementary material for: Development of New PCR Assay with SYBR Green I for Detection of Mycoplasma, Acholeplasma, and Ureaplasma sp. in Cell Cultures
Source: Diagnostics (Basel). 2021 May 14;11(5):876. doi: 10.3390/diagnostics11050876 (PMC8156504; doi:10.3390/diagnostics11050876)
Supplement: Supplementary file 1 [file diagnostics-11-00876-s001.zip]

Archive with 1 entries (1 files):
- diagnostics-1210943-SI.pdf
